# Supplementary material for: Home-Based EEG Neurofeedback Intervention for the Management of Chronic Pain
Source: Front Pain Res (Lausanne). 2022 May 27;3:855493. doi: 10.3389/fpain.2022.855493 (PMC9197102; doi:10.3389/fpain.2022.855493)
Supplement: Supplementary Table 1 — Cross-tabulation of the number of patients who reported changes in each EEG band against each pain outcome measure. Chi-square test results comparing correlation of alpha, hi-beta and theta changes with all outcome measures. For all outcome mesures except EQ5D5L VAS, decrease of the score indicates an improvement from pre-to-post intervention. For EQ5D5L VAS, increase of the outcome measure represents improvement in quality of life from pre-to-post intervention. [file Table_1.XLSX]

## Sheet: chi_square_result
Parameters		Number of participants			Chi-square test
Pain outcome measure	Change in EEG	outcome measure was decreased from pre-to-post intervention	outcome measure was increased from pre-to-post intervention	outcome measure was same from pre-to-post intervention	DoF	p-value	result
VNS	relative alpha decreased	2	0	2	2	0.3792	Accept Null Hypothesis - alpha and VNS are not significantly correlated with each other.
	relative alpha increased	9	1	2
VNS	relative hi-beta decreased	10	1	3	2	0.66	Accept Null Hypothesis - hibeta and VNS are not significantly correlated with each other.
	relative hi-beta increased	1	0	1
VNS	relative theta decreased	2	1	1	2	0.1947	Accept Null Hypothesis - theta and VNS are not significantly correlated with each other.
	relative theta increased	9	0	3
CSI	relative alpha decreased	4	0	-	1	0.551	Accept Null Hypothesis - alpha and CSI are not significantly correlated with each other.
	relative alpha increased	11	1	-
CSI	relative hi-beta decreased	13	1	-	1	0.2416	Accept Null Hypothesis - hibeta and CSI are not significantly correlated with each other.
	relative hi-beta increased	2	0	-
CSI	relative theta decreased	4	0	-	1	0.551	Accept Null Hypothesis - theta and CSI are not significantly correlated with each other.
	relative theta increased	11	1	-
PSQI	relative alpha decreased	4	0	-	1	0.551	Accept Null Hypothesis - alpha and PSQI are not significantly correlated with each other.
	relative alpha increased	11	1	-
PSQI	relative hi-beta decreased	13	1	-	1	0.2416	Accept Null Hypothesis - hibeta and PSQI are not significantly correlated with each other.
	relative hi-beta increased	2	0	-
PSQI	relative theta decreased	3	1	-	1	0.551	Accept Null Hypothesis - theta and PSQI are not significantly correlated with each other.
	relative theta increased	12	0	-
HADS_Anxiety	relative alpha decreased	3	0	1	2	0.1353	Accept Null Hypothesis - alpha and HADS_Anxiety are not significantly correlated with each other.
	relative alpha increased	9	3	0
HADS_Anxiety	relative hi-beta decreased	11	3	0	2	0.0222 (*)	Reject Null Hypothesis - hibeta and HADS_Anxiety are significantly correlated with each other.
	relative hi-beta increased	1	0	1
HADS_Anxiety	relative theta decreased	2	1	1	2	0.169	Accept Null Hypothesis - theta and HADS_Anxiety are not significantly correlated with each other.
	relative theta increased	10	2	0
HADS_Depression	relative alpha decreased	4	0	0	2	0.6832	Accept Null Hypothesis - alpha and HADS_Depression are not significantly correlated with each other.
	relative alpha increased	10	1	1
HADS_Depression	relative hi-beta decreased	12	1	1	2	0.8494	Accept Null Hypothesis - hibeta and HADS_Depression are not significantly correlated with each other.
	relative hi-beta increased	2	0	0
HADS_Depression	relative theta decreased	4	0	0	2	0.6832	Accept Null Hypothesis - theta and HADS_Depression are not significantly correlated with each other.
	relative theta increased	10	1	1
EQ5D5L_Mobility	relative alpha decreased	2	-	2	1	0.7711	Accept Null Hypothesis - alpha and EQ5D5L_Mobility are not significantly correlated with each other.
	relative alpha increased	5	-	7
EQ5D5L_Mobility	relative hi-beta decreased	7	-	7	1	0.5677	Accept Null Hypothesis - hibeta and EQ5D5L_Mobility are not significantly correlated with each other.
	relative hi-beta increased	0	-	2
EQ5D5L_Mobility	relative theta decreased	2	-	2	1	0.7711	Accept Null Hypothesis - theta and EQ5D5L_Mobility are not significantly correlated with each other.
	relative theta increased	5	-	7
EQ5D5L_Self_Care	relative alpha decreased	3	-	1	1	0.7555	Accept Null Hypothesis - alpha and EQ5D5L_Self_Care are not significantly correlated with each other.
	relative alpha increased	8	-	4
EQ5D5L_Self_Care	relative hi-beta decreased	10	-	4	1	0.8385	Accept Null Hypothesis - hibeta and EQ5D5L_Self_Care are not significantly correlated with each other.
	relative hi-beta increased	1	-	1
EQ5D5L_Self_Care	relative theta decreased	3	-	1	1	0.7555	Accept Null Hypothesis - theta and EQ5D5L_Self_Care are not significantly correlated with each other.
	relative theta increased	8	-	4
EQ5D5L_Usual_Activities	relative alpha decreased	3	0	1	2	0.8338	Accept Null Hypothesis - alpha and EQ5D5L_Usual_Activities are not significantly correlated with each other.
	relative alpha increased	8	1	3
EQ5D5L_Usual_Activities	relative hi-beta decreased	9	1	4	2	0.5948	Accept Null Hypothesis - hibeta and EQ5D5L_Usual_Activities are not significantly correlated with each other.
	relative hi-beta increased	2	0	0
EQ5D5L_Usual_Activities	relative theta decreased	3	1	0	2	0.1128	Accept Null Hypothesis - theta and EQ5D5L_Usual_Activities are not significantly correlated with each other.
	relative theta increased	8	0	4
EQ5D5L_Pain_Discomfort	relative alpha decreased	3	0	1	2	0.7659	Accept Null Hypothesis - alpha and EQ5D5L_Pain_Discomfort are not significantly correlated with each other.
	relative alpha increased	7	1	4
EQ5D5L_Pain_Discomfort	relative hi-beta decreased	8	1	5	2	0.5037	Accept Null Hypothesis - hibeta and EQ5D5L_Pain_Discomfort are not significantly correlated with each other.
	relative hi-beta increased	2	0	0
EQ5D5L_Pain_Discomfort	relative theta decreased	2	1	1	2	0.2019	Accept Null Hypothesis - theta and EQ5D5L_Pain_Discomfort are not significantly correlated with each other.
	relative theta increased	8	0	4
EQ5D5L_Anxiety_Depression	relative alpha decreased	3	0	1	2	0.8007	Accept Null Hypothesis - alpha and EQ5D5L_Anxiety_Depression are not significantly correlated with each other.
	relative alpha increased	9	1	2
EQ5D5L_Anxiety_Depression	relative hi-beta decreased	10	1	3	2	0.6832	Accept Null Hypothesis - hibeta and EQ5D5L_Anxiety_Depression are not significantly correlated with each other.
	relative hi-beta increased	2	0	0
EQ5D5L_Anxiety_Depression	relative theta decreased	3	0	1	2	0.8007	Accept Null Hypothesis - theta and EQ5D5L_Anxiety_Depression are not significantly correlated with each other.
	relative theta increased	9	1	2
EQ5D5L_VAS	relative alpha decreased	1	3	-	1	0.7115	Accept Null Hypothesis - alpha and EQ5D5L_VAS are not significantly correlated with each other.
	relative alpha increased	2	10	-
EQ5D5L_VAS	relative hi-beta decreased	2	12	-	1	0.8087	Accept Null Hypothesis - hibeta and EQ5D5L_VAS are not significantly correlated with each other.
	relative hi-beta increased	1	1	-
EQ5D5L_VAS	relative theta decreased	2	2	-	1	0.2673	Accept Null Hypothesis - theta and EQ5D5L_VAS are not significantly correlated with each other.
	relative theta increased	1	11	-
